# Supplementary material for: Optimized path planning and scheduling strategies for connected and automated vehicles at single-lane roundabouts
Source: PLoS One. 2024 Aug 30;19(8):e0309732. doi: 10.1371/journal.pone.0309732 (PMC11364289; doi:10.1371/journal.pone.0309732)
Supplement: S1 File — (ZIP) [file pone.0309732.s001.zip]

Archive with 11 entries (10 files):
- S1 file/
- S1 file/MATLAB program-Letgo.docx
- S1 file/MATLAB program-Run.docx
- S1 file/MATLAB program-shuruT.docx
- S1 file/MATLAB program-shuruTE.docx
- S1 file/MATLAB program-shuruTE1.docx
- S1 file/MATLAB program-shuruTEnew.docx
- S1 file/MATLAB program-solveP.docx
- S1 file/MATLAB program-test.docx
- S1 file/MATLAB program-work.docx
- S1 file/MATLAB program-workhighspeed.docx
